# Supplementary material for: Breaking silos, building bridges: leveraging Global Collaborative Evidence Networks for global health impact
Source: Front Public Health. 2026 Jul 8;14:1837626. doi: 10.3389/fpubh.2026.1837626 (PMC13390631; doi:10.3389/fpubh.2026.1837626)
Supplement: Supplementary file 4 [file Table_3.XLSX]

## Sheet: Notes
Notes
Coding & approach
- Membership coded 1 = member of ≥1 other GCEN, 0 = otherwise.
- Perception items recoded: 1 = 'Yes'; 0 = 'No' or 'Unsure'.
- For each item, Pearson correlation (r) is computed between Membership and the binary perception variable.
- With binary variables, Pearson r equals the phi (φ) coefficient from the 2×2 table.
- Sheet 'Counts_2x2' contains Yes / No+Unsure counts used for calculations.
- Sheet 'Phi_Calculations' computes r, t, p, and 95% CIs from those counts using formulas.
- Sheets 'Data_*' reconstruct individual-level 0/1 data consistent with counts.

## Sheet: Counts_2x2
Item	Member_Yes	Member_NoUnsure	NonMember_Yes	NonMember_NoUnsure
Open_Communication	16	1	17	4
Collaboration	11	6	5	16
Duplication	10	7	10	11

## Sheet: Phi_Calculations
Item	a=Mem_Yes	b=Mem_No/Unsure	c=NonMem_Yes	d=NonMem_No/Unsure	n	r (phi)	t	df	p (two-tailed)	z	SE	z_low	z_high	r_low	r_high
Open_Communication	16	1	17	4	38	0.193652	1.18433	36	0.244043	0.196129	0.169031	-0.135172	0.527429	-0.134355	0.483413
Collaboration	11	6	5	16	38	0.411858	2.71183	36	0.0101931	0.437847	0.169031	0.106546	0.769147	0.106145	0.646433
Duplication	10	7	10	11	38	0.111577	0.673668	36	0.504825	0.112044	0.169031	-0.219257	0.443344	-0.21581	0.416412

## Sheet: Data_OpenComm
Membership_1Yes 0No	Perception_1Yes 0NoUnsure		n	r (PEARSON)	t	df	p (two-tailed)	95% CI low (Fisher z)	95% CI high (Fisher z)	r_low	r_high
1	1		38	0.193652	1.18433	36	0.244043	-0.135172	0.527429	-0.134355	0.483413
1	1
1	1
1	1
1	1
1	1
1	1
1	1
1	1
1	1
1	1
1	1
1	1
1	1
1	1
1	1
1	0
0	1
0	1
0	1
0	1
0	1
0	1
0	1
0	1
0	1
0	1
0	1
0	1
0	1
0	1
0	1
0	1
0	1
0	0
0	0
0	0
0	0

## Sheet: Data_Collab
Membership_1Yes0No	Perception_1Yes0NoUnsure		n	r (PEARSON)	t	df	p (two-tailed)	95% CI low (Fisher z)	95% CI high (Fisher z)	r_low	r_high
1	1		38	0.411858	2.71183	36	0.0101931	0.106546	0.769147	0.106145	0.646433
1	1
1	1
1	1
1	1
1	1
1	1
1	1
1	1
1	1
1	1
1	0
1	0
1	0
1	0
1	0
1	0
0	1
0	1
0	1
0	1
0	1
0	0
0	0
0	0
0	0
0	0
0	0
0	0
0	0
0	0
0	0
0	0
0	0
0	0
0	0
0	0
0	0

## Sheet: Data_Duplication
Membership_1Yes0No	Perception_1Yes0NoUnsure		n	r (PEARSON)	t	df	p (two-tailed)	95% CI low (Fisher z)	95% CI high (Fisher z)	r_low	r_high
1	1		38	0.111577	0.673668	36	0.504825	-0.219257	0.443344	-0.21581	0.416412
1	1
1	1
1	1
1	1
1	1
1	1
1	1
1	1
1	1
1	0
1	0
1	0
1	0
1	0
1	0
1	0
0	1
0	1
0	1
0	1
0	1
0	1
0	1
0	1
0	1
0	1
0	0
0	0
0	0
0	0
0	0
0	0
0	0
0	0
0	0
0	0
0	0
